# Supplementary material for: Bovine Coronavirus Prevalence and Risk Factors in Calves on Dairy Farms in Europe
Source: Animals (Basel). 2024 Sep 23;14(18):2744. doi: 10.3390/ani14182744 (PMC11429389; doi:10.3390/ani14182744)
Supplement: Supplementary file 1 [file animals-14-02744-s001.zip]

Archive with 1 entries (1 files):
- animals-3208940-supplementary.pdf
